# Supplementary material for: Cut-Dependent Topology Optimization for Enhancing Shear-Mode Purity in Lithium Niobate Wafers
Source: Sensors (Basel). 2026 Jul 13;26(14):4443. doi: 10.3390/s26144443 (PMC13417318; doi:10.3390/s26144443)
Supplement: Supplementary file 1 [file sensors-26-04443-s001.zip]

Archive with 1 entries (1 files):
- sensors-4394534-supplementary.pdf
